# Supplementary material for: Biohybrids: Textile fibres provide scaffolds and highways for microbial translocation
Source: Front Bioeng Biotechnol. 2023 Jun 13;11:1188965. doi: 10.3389/fbioe.2023.1188965 (PMC10293675; doi:10.3389/fbioe.2023.1188965)
Supplement: Supplementary file 1 [file DataSheet3.zip]

Archive with 13 entries (12 files):
- Video S5A-C - S6A-C/__MACOSX/
- Video S5A-C - S6A-C/__MACOSX/._Video 5a_Series050.avi
- Video S5A-C - S6A-C/__MACOSX/._Video 5b_Series060.avi
- Video S5A-C - S6A-C/__MACOSX/._Video 5c_Series072.avi
- Video S5A-C - S6A-C/__MACOSX/._Video 6a_Series013.avi
- Video S5A-C - S6A-C/__MACOSX/._Video 6b_Series023.avi
- Video S5A-C - S6A-C/__MACOSX/._Video 6C_Series039.avi
- Video S5A-C - S6A-C/Video 5a_Series050.avi
- Video S5A-C - S6A-C/Video 5b_Series060.avi
- Video S5A-C - S6A-C/Video 5c_Series072.avi
- Video S5A-C - S6A-C/Video 6a_Series013.avi
- Video S5A-C - S6A-C/Video 6b_Series023.avi
- Video S5A-C - S6A-C/Video 6c_Series039.avi
