# Supplementary material for: Biohybrids: Textile fibres provide scaffolds and highways for microbial translocation
Source: Front Bioeng Biotechnol. 2023 Jun 13;11:1188965. doi: 10.3389/fbioe.2023.1188965 (PMC10293675; doi:10.3389/fbioe.2023.1188965)
Supplement: Supplementary file 3 [file DataSheet4.zip]

Archive with 13 entries (12 files):
- Video S7A-C - S8A-C/__MACOSX/
- Video S7A-C - S8A-C/__MACOSX/._Video 7a_PseudoControlR1.avi
- Video S7A-C - S8A-C/__MACOSX/._Video 7b_PseudoControlR2.avi
- Video S7A-C - S8A-C/__MACOSX/._Video 7c_PseudoControlR3.avi
- Video S7A-C - S8A-C/__MACOSX/._Video 8a_Movie_PseudoControlR2.avi
- Video S7A-C - S8A-C/__MACOSX/._Video 8b_Movie_Series032.avi
- Video S7A-C - S8A-C/__MACOSX/._Video 8c_Movie_Series025.avi
- Video S7A-C - S8A-C/Video 7a_PseudoControlR1.avi
- Video S7A-C - S8A-C/Video 7b_PseudoControlR2.avi
- Video S7A-C - S8A-C/Video 7c_PseudoControlR3.avi
- Video S7A-C - S8A-C/Video 8a_Movie_PseudoControlR2.avi
- Video S7A-C - S8A-C/Video 8b_Movie_Series032.avi
- Video S7A-C - S8A-C/Video 8c_Movie_Series025.avi
