# Supplementary material for: Biohybrids: Textile fibres provide scaffolds and highways for microbial translocation
Source: Front Bioeng Biotechnol. 2023 Jun 13;11:1188965. doi: 10.3389/fbioe.2023.1188965 (PMC10293675; doi:10.3389/fbioe.2023.1188965)
Supplement: Supplementary file 4 [file DataSheet1.zip]

Archive with 7 entries (7 files):
- Video S1A-D - S2A-C/Video 1a_Series006.avi
- Video S1A-D - S2A-C/Video 1b_Series032.avi
- Video S1A-D - S2A-C/Video 1c_Series034.avi
- Video S1A-D - S2A-C/Video 1d_Series021_Oil.avi
- Video S1A-D - S2A-C/Video 2a_Series025.avi
- Video S1A-D - S2A-C/Video 2b_Series027.avi
- Video S1A-D - S2A-C/Video 2c_Series040.avi
