# Supplementary material for: Biohybrids: Textile fibres provide scaffolds and highways for microbial translocation
Source: Front Bioeng Biotechnol. 2023 Jun 13;11:1188965. doi: 10.3389/fbioe.2023.1188965 (PMC10293675; doi:10.3389/fbioe.2023.1188965)
Supplement: Supplementary file 5 [file DataSheet2.zip]

Archive with 13 entries (12 files):
- Video S3A-C - S4A-C/__MACOSX/
- Video S3A-C - S4A-C/__MACOSX/._Video 3a_Series051.avi
- Video S3A-C - S4A-C/__MACOSX/._Video 3b_Series064.avi
- Video S3A-C - S4A-C/__MACOSX/._Video 3c_Series067.avi
- Video S3A-C - S4A-C/__MACOSX/._Video 4a_Series085.avi
- Video S3A-C - S4A-C/__MACOSX/._Video 4b_Series087.avi
- Video S3A-C - S4A-C/__MACOSX/._Video 4c_Series091.avi
- Video S3A-C - S4A-C/Video 3a_Series051.avi
- Video S3A-C - S4A-C/Video 3b_Series064.avi
- Video S3A-C - S4A-C/Video 3c_Series067.avi
- Video S3A-C - S4A-C/Video 4a_Series085.avi
- Video S3A-C - S4A-C/Video 4b_Series087.avi
- Video S3A-C - S4A-C/Video 4c_Series091.avi
